# Supplementary material for: Nicotiana benthamiana XYLEM CYSTEINE PROTEASE genes facilitate tracheary element formation in interfamily grafting
Source: Hortic Res. 2023 Apr 13;10(6):uhad072. doi: 10.1093/hr/uhad072 (PMC10251136; doi:10.1093/hr/uhad072)
Supplement: Web_Material_uhad072 [file web_material_uhad072.zip]

Archive with 2 entries (2 files):
- Huang_et_al_Supplemental_Material.pdf
- Huang_et_al_Supplemental_Tables.xlsx
